# Supplementary material for: Analysis of Implementation Strategies for Nationwide HPV Vaccination Programs Across European Union Countries
Source: Vaccines (Basel). 2024 Nov 26;12(12):1325. doi: 10.3390/vaccines12121325 (PMC11680320; doi:10.3390/vaccines12121325)
Supplement: Supplementary file 1 [file vaccines-12-01325-s001.zip]

Archive with 1 entries (1 files):
- vaccines-3299900-supplementary.pdf
